# Supplementary material for: Motivational Interviewing Training: A Case-Based Curriculum for Preclinical Medical Students
Source: MedEdPORTAL. 2021 Feb 12;17:11104. doi: 10.15766/mep_2374-8265.11104 (PMC7880250; doi:10.15766/mep_2374-8265.11104)
Supplement: Supplementary file 1 — Presurvey.docxMI Presentation.pptxMI Demonstration Script.docxTransparent Outline for MI Activity.docxMICA Evaluation Tool.docPractice Cases.docxMI Summary Sheet.docxEvaluated Cases.docxOARS Tracking Sheet.docChange Talk Tracking Sheet.docMI Evaluated Session Sample Schedule.xlsxActing Patient Experience Scale.docxPostsurvey.docxFacilitator Guide.docx [file mep_2374-8265.11104-s001.zip]

Archive with 15 entries (15 files):
- A. Presurvey.docx
- B. MI Presentation.pptx
- C. MI Demonstration Script.docx
- D. Transparent Outline for MI Activity.docx
- E. MICA Evaluation Tool.doc
- F. Practice Cases.docx
- G. MI Summary Sheet.docx
- H. Evaluated Cases.docx
- I. OARS Tracking Sheet.doc
- J. Change Talk Tracking Sheet.doc
- K. MI Evaluated Session Sample Schedule.xlsx
- L. Acting Patient Experience Scale.docx
- M. Postsurvey.docx
- N. Facilitator Guide.docx
- _Educational_Summary_Report_11104.pdf
