# Supplementary material for: Motivational Interviewing Training: A Case-Based Curriculum for Preclinical Medical Students
Source: MedEdPORTAL. 2021 Feb 12;17:11104. doi: 10.15766/mep_2374-8265.11104 (PMC7880250; doi:10.15766/mep_2374-8265.11104)
Supplement: Supplementary file 1 — Presurvey.docxMI Presentation.pptxMI Demonstration Script.docxTransparent Outline for MI Activity.docxMICA Evaluation Tool.docPractice Cases.docxMI Summary Sheet.docxEvaluated Cases.docxOARS Tracking Sheet.docChange Talk Tracking Sheet.docMI Evaluated Session Sample Schedule.xlsxActing Patient Experience Scale.docxPostsurvey.docxFacilitator Guide.docx [file mep_2374-8265.11104-s001.zip › K. MI Evaluated Session Sample Schedule.xlsx]

## Sheet: Sheet1
					Course, Date
					Motivational Interviewing Evaluated Session Sample Schedule
	Group #1	Group #2	Group #3	Group #4	Group #5	Group #6	Group #7	Group #8	Group #9
	Student 1	Student 1	Student 1	Student 1	Student 1	Student 1	Student 1	Student 1	Student 1
	Student 2	Student 2	Student 2	Student 2	Student 2	Student 2	Student 2	Student 2	Student 2
	Student 3	Student 3	Student 3	Student 3	Student 3	Student 3	Student 3	Student 3	Student 3
	Student 4	Student 4	Student 4	Student 4	Student 4	Student 4	Student 4	Student 4	Student 4
	Student 5	Student 5	Student 5	Student 5	Student 5	Student 5	Student 5	Student 5	Student 5
	Student 6	Student 6	Student 6	Student 6	Student 6	Student 6	Student 6	Student 6	Student 6
	Student 7	Student 7	Student 7	Student 7	Student 7	Student 7	Student 7	Student 7	Student 7
	Student 8	Student 8	Student 8	Student 8	Student 8	Student 8	Student 8	Student 8	Student 8
	Room 101	Room 102	Room 103	Room 104	Room 105	Room 106	Room 107	Room 108	Room 109
Faculty	Dr. A	Dr. B	Dr. C	Dr. D	Dr. E	Dr. F	Dr. G	Dr. H	Dr. I
2:00-2:20	Smoking Cess	Alcohol Abuse	Noncompliance Med	Sodium & Fluid Intake	Anticonvulsants	Diabetic	Pre-natal	STD	Post-op
2:20-2:40	Post-op	Smoking Cess	Alcohol Abuse	Noncompliance Med	Sodium & Fluid Intake	Anticonvulsants	Diabetic	Pre-natal	STD
2:40-3:00	STD	Post-op	Smoking Cess	Alcohol Abuse	Noncompliance Med	Sodium & Fluid Intake	Anticonvulsants	Diabetic	Pre-natal
3:00-3:20	Pre-natal	STD	Post-op	Smoking Cess	Alcohol Abuse	Noncompliance Med	Sodium & Fluid Intake	Anticonvulsants	Diabetic
3:20-3:30	BREAK	BREAK	BREAK	BREAK	BREAK	BREAK	BREAK	BREAK	BREAK
3:30-3:50	Diabetic	Pre-natal	STD	Post-op	Smoking Cess	Alcohol Abuse	Noncompliance Med	Sodium & Fluid Intake	Anticonvulsants
3:50-4:10	Anticonvulsants	Diabetic	Pre-natal	STD	Post-op	Smoking Cess	Alcohol Abuse	Noncompliance Med	Sodium & Fluid Intake
4:10-4:30	Sodium & Fluid Intake	Anticonvulsants	Diabetic	Pre-natal	STD	Post-op	Smoking Cess	Alcohol Abuse	Noncompliance Med
4:30-4:50	Noncompliance Med	Sodium & Fluid Intake	Anticonvulsants	Diabetic	Pre-natal	STD	Post-op	Smoking Cess	Alcohol Abuse
Back-up - Pre-diabetic
